# Supplementary material for: Computational assessment of long-term memory structures from SDA-M related to action sequences
Source: PLoS One. 2019 Feb 22;14(2):e0212414. doi: 10.1371/journal.pone.0212414 (PMC6386273; doi:10.1371/journal.pone.0212414)
Supplement: S1 Table — Spreadsheet table containing the action sequences used as test cases (two blocks with 40 test sequences each). (ODS) [file pone.0212414.s001.ods]

## Sheet: Sheet1
ACTION_ID	ACTION_DESCRIPTION
1	Refill cutlery cart
2	Fill in coffee beans and cocoa
3	Refill fridge with drinks
4	Put plate for bread rolls in place
5	Allocate cart for dirty dishes
6	Welcome the customer and take the order
7	Prepare coffee and cocoa
8	Serve drinks and food
9	Take the money
10	Wash the dishes and start the dishwasher
11	Clean the glass pane of the refrigerator
12	Clean the coffee machine
13	Wipe the surfaces
14	Wash the laundry
15	Hang up and iron the laundry
TEST_SEQUENCES_BLOCK_1
TEST_CASE_NUMBER	ACTION_SEQUENCE
1	1, 2, 5
2	2, 1, 5
3	2
4	2
5	2, 3, 5, 1
6	2, 5
7	14
8	3, 1
9	3, 2
10	3
11	14
12	4, 2, 1, 3
13	4, 2
14	5
15	5, 4, 2, 1
16	6, 7, 8
17	6
18	6, 7
19	6, 7
20	6
21	14
22	14
23	6, 7, 8
24	6, 7
25	6
26	10, 13
27	10, 13, 11
28	11, 13
29	12, 10, 11
30	12
31	13
32	11, 12
33	12, 13, 10
34	13, 11
35	13, 11
36	14
37	6, 7
38	3, 5
39	6
40	3
TEST_SEQUENCES_BLOCK_2
TEST_CASE_NUMBER	ACTION_SEQUENCE
1	4, 5, 1, 3
2	5, 1, 4, 2
3	5, 4, 1, 2
4	14
5	1, 2
6	5
7	2
8	5, 4, 1
9	5, 2, 3, 4
10	4, 5, 1, 2
11	13, 10, 12
12	2, 1
13	3
14	6, 7, 8
15	2, 4
16	4, 1, 3, 2
17	3, 5, 2, 4
18	13, 11, 12
19	3, 5, 1
20	1, 3
21	13, 10, 12
22	6, 7
23	14
24	2, 1, 4, 5
25	10, 12
26	1, 4
27	1
28	5
29	5, 1
30	3
31	4, 1, 5, 3
32	11, 12
33	4, 5, 2
34	4, 5
35	6, 7, 8
36	6
37	13, 11
38	2
39	13, 12
40	4, 1
