# Supplementary material for: Computational assessment of long-term memory structures from SDA-M related to action sequences
Source: PLoS One. 2019 Feb 22;14(2):e0212414. doi: 10.1371/journal.pone.0212414 (PMC6386273; doi:10.1371/journal.pone.0212414)
Supplement: S1 File — ZIP file containing the response sheets that were provided to each SDA-M expert for indicating their assessment of each test case. (ZIP) [file pone.0212414.s002.zip]

Archive with 2 entries (2 files):
- Questionnaire_Block_1.pdf
- Questionnaire_Block_2.pdf
